# Supplementary material for: Microfluidic Device for Screening for Target Cell-Specific Binding Molecules by Using Adherent Cells
Source: Micromachines (Basel). 2019 Jan 9;10(1):41. doi: 10.3390/mi10010041 (PMC6356270; doi:10.3390/mi10010041)
Supplement: Supplementary file 1 [file micromachines-10-00041-s001.zip]

Archive with 4 entries (3 files):
- micromachines-416746-SI/
- micromachines-416746-SI/micromachines-416746-supplementary - english done.docx
- micromachines-416746-SI/VideoS1.wmv
- micromachines-416746-SI/VideoS2.wmv
